# Supplementary material for: SNP-based genetic linkage map of tobacco (Nicotiana tabacum L.) using next-generation RAD sequencing
Source: J Biol Res (Thessalon). 2015 Oct 6;22:11. doi: 10.1186/s40709-015-0034-3 (PMC4607152; doi:10.1186/s40709-015-0034-3)
Supplement: Supplementary file 1 — Additional file 1. Library detail information. [file 40709_2015_34_MOESM1_ESM.xlsx]

## Sheet: Sheet1
Library	Sample	Index length	Read1 number	Read1 base number	Read1 length	Read2 nummber	Read2 base number	Read2 length	Total read number	Total base number
SOLdqgRAA20FAAPEI-1	1	6	13363878	1256204532	94	13363878	1336387800	100	26727756	2592592332
	2	6	27869320	2619716080	94	27869320	2786932000	100	55738640	5406648080
	3	6	32203352	3027115088	94	32203352	3220335200	100	64406704	6247450288
	4	6	158256585	14876118990	94	158256585	15825658500	100	316513170	30701777490
	5	4	34622059	3323717664	96	34622059	3462205900	100	69244118	6785923564
	7	4	10205372	979715712	96	10205372	1020537200	100	20410744	2000252912
	8	4	17106851	1642257696	96	17106851	1710685100	100	34213702	3352942796
	9	4	79003935	7584377760	96	79003935	7900393500	100	158007870	15484771260
	10	5	43177444	4101857180	95	43177444	4317744400	100	86354888	8419601580
	11	5	64254482	6104175790	95	64254482	6425448200	100	128508964	12529623990
	12	7	125074074	11631888882	93	125074074	12507407400	100	250148148	24139296282
	13	7	82866992	7706630256	93	82866992	8286699200	100	165733984	15993329456
	14	7	98768396	9185460828	93	98768396	9876839600	100	197536792	19062300428
	15	8	19708984	1813226528	92	19708984	1970898400	100	39417968	3784124928
	16	8	22542813	2073938796	92	22542813	2254281300	100	45085626	4328220096
	17	8	71151287	6545918404	92	71151287	7115128700	100	142302574	13661047104
	18	8	27636636	2542570512	92	27636636	2763663600	100	55273272	5306234112
	19	8	84885	7809420	92	84885	8488500	100	169770	16297920
	20	8	90897568	8362576256	92	90897568	9089756800	100	181795136	17452333056
	21	8	57276795	5269465140	92	57276795	5727679500	100	114553590	10997144640
SOLdqgRAB20FAAPEI-2	23	6	24094309	2264865046	94	24094309	2409430900	100	48188618	4674295946
	24	6	33707381	3168493814	94	33707381	3370738100	100	67414762	6539231914
	25	6	90260232	8484461808	94	90260232	9026023200	100	180520464	17510485008
	26	6	19376096	1821353024	94	19376096	1937609600	100	38752192	3758962624
	27	4	143599	13785504	96	143599	14359900	100	287198	28145404
	28	4	293796929	28204505184	96	293796929	29379692900	100	587593858	57584198084
	29	4	71439735	6858214560	96	71439735	7143973500	100	142879470	14002188060
	30	4	47036158	4515471168	96	47036158	4703615800	100	94072316	9219086968
	31	5	47840817	4544877615	95	47840817	4784081700	100	95681634	9328959315
	32	5	56391944	5357234680	95	56391944	5639194400	100	112783888	10996429080
	33	7	128376635	11939027055	93	128376635	12837663500	100	256753270	24776690555
	34	7	121880419	11334878967	93	121880419	12188041900	100	243760838	23522920867
	35	7	29433969	2737359117	93	29433969	2943396900	100	58867938	5680756017
	37	8	7574714	696873688	92	7574714	757471400	100	15149428	1454345088
	38	8	15771391	1450967972	92	15771391	1577139100	100	31542782	3028107072
	40	8	35120929	3231125468	92	35120929	3512092900	100	70241858	6743218368
	41	8	76786883	7064393236	92	76786883	7678688300	100	153573766	14743081536
	42	8	32940422	3030518824	92	32940422	3294042200	100	65880844	6324561024
	43	8	16870219	1552060148	92	16870219	1687021900	100	33740438	3239082048
	44	8	2238355	205928660	92	2238355	223835500	100	4476710	429764160
SOLdqgRAC20FAAPEI-3	45	6	26111362	2454468028	94	26111362	2611136200	100	52222724	5065604228
	46	6	24262721	2280695774	94	24262721	2426272100	100	48525442	4706967874
	48	6	130244097	12242945118	94	130244097	13024409700	100	260488194	25267354818
	49	6	24523782	2305235508	94	24523782	2452378200	100	49047564	4757613708
	50	4	22960848	2204241408	96	22960848	2296084800	100	45921696	4500326208
	51	4	46315745	4446311520	96	46315745	4631574500	100	92631490	9077886020
	52	4	21041469	2019981024	96	21041469	2104146900	100	42082938	4124127924
	53	4	12008926	1152856896	96	12008926	1200892600	100	24017852	2353749496
	54	5	35350149	3358264155	95	35350149	3535014900	100	70700298	6893279055
	55	5	162831966	15469036770	95	162831966	16283196600	100	325663932	31752233370
	57	7	167997875	15623802375	93	167997875	16799787500	100	335995750	32423589875
	58	7	110888627	10312642311	93	110888627	11088862700	100	221777254	21401505011
	59	7	20541047	1910317371	93	20541047	2054104700	100	41082094	3964422071
	60	8	8133970	748325240	92	8133970	813397000	100	16267940	1561722240
	62	8	34850846	3206277832	92	34850846	3485084600	100	69701692	6691362432
	63	8	60672126	5581835592	92	60672126	6067212600	100	121344252	11649048192
	64	8	26516758	2439541736	92	26516758	2651675800	100	53033516	5091217536
	65	8	73723702	6782580584	92	73723702	7372370200	100	147447404	14154950784
	66	8	149431727	13747718884	92	149431727	14943172700	100	298863454	28690891584
	67	8	54927481	5053328252	92	54927481	5492748100	100	109854962	10546076352
SOLdqgRAD20FAAPEI-4	68	6	27295837	2565808678	94	27295837	2729583700	100	54591674	5295392378
	70	6	20188928	1897759232	94	20188928	2018892800	100	40377856	3916652032
	71	6	100044704	9404202176	94	100044704	10004470400	100	200089408	19408672576
	72	6	51810961	4870230334	94	51810961	5181096100	100	103621922	10051326434
	73	4	52944886	5082709056	96	52944886	5294488600	100	105889772	10377197656
	74	4	93537915	8979639840	96	93537915	9353791500	100	187075830	18333431340
	75	4	41699928	4003193088	96	41699928	4169992800	100	83399856	8173185888
	76	4	68388720	6565317120	96	68388720	6838872000	100	136777440	13404189120
	77	5	72090648	6848611560	95	72090648	7209064800	100	144181296	14057676360
	78	5	83178996	7902004620	95	83178996	8317899600	100	166357992	16219904220
	80	7	68161537	6339022941	93	68161537	6816153700	100	136323074	13155176641
	83	7	60048208	5584483344	93	60048208	6004820800	100	120096416	11589304144
	84	7	59396031	5523830883	93	59396031	5939603100	100	118792062	11463433983
	85	8	9464747	870756724	92	9464747	946474700	100	18929494	1817231424
	86	8	8690619	799536948	92	8690619	869061900	100	17381238	1668598848
	87	8	40504579	3726421268	92	40504579	4050457900	100	81009158	7776879168
	88	8	67113457	6174438044	92	67113457	6711345700	100	134226914	12885783744
	90	8	6663396	613032432	92	6663396	666339600	100	13326792	1279372032
	91	8	53770	4946840	92	53770	5377000	100	107540	10323840
	94	8	25400664	2336861088	92	25400664	2540066400	100	50801328	4876927488
SOLdqgRAE20FAAPEI-5	95	6	49214149	4626130006	94	49214149	4921414900	100	98428298	9547544906
	96	6	36876962	3466434428	94	36876962	3687696200	100	73753924	7154130628
	98	6	53033989	4985194966	94	53033989	5303398900	100	106067978	10288593866
	99	6	85108352	8000185088	94	85108352	8510835200	100	170216704	16511020288
	100	4	158590	15224640	96	158590	15859000	100	317180	31083640
	101	4	58857624	5650331904	96	58857624	5885762400	100	117715248	11536094304
	102	4	24021807	2306093472	96	24021807	2402180700	100	48043614	4708274172
	103	4	63210222	6068181312	96	63210222	6321022200	100	126420444	12389203512
	104	5	18828979	1788753005	95	18828979	1882897900	100	37657958	3671650905
	105	5	131496496	12492167120	95	131496496	13149649600	100	262992992	25641816720
	106	7	69192850	6434935050	93	69192850	6919285000	100	138385700	13354220050
	110	7	61419384	5712002712	93	61419384	6141938400	100	122838768	11853941112
	112	7	58974950	5484670350	93	58974950	5897495000	100	117949900	11382165350
	113	8	15689997	1443479724	92	15689997	1568999700	100	31379994	3012479424
	114	8	39474869	3631687948	92	39474869	3947486900	100	78949738	7579174848
	115	8	31594647	2906707524	92	31594647	3159464700	100	63189294	6066172224
	116	8	146648064	13491621888	92	146648064	14664806400	100	293296128	28156428288
	117	8	164617931	15144849652	92	164617931	16461793100	100	329235862	31606642752
	118	8	156577137	14405096604	92	156577137	15657713700	100	313154274	30062810304
	119	8	49071883	4514613236	92	49071883	4907188300	100	98143766	9421801536
SOLdqgRAF20FAAPEI-6	124	6	67046070	6302330580	94	67046070	6704607000	100	134092140	13006937580
	125	6	134097576	12605172144	94	134097576	13409757600	100	268195152	26014929744
	126	6	66956303	6293892482	94	66956303	6695630300	100	133912606	12989522782
	128	6	16411418	1542673292	94	16411418	1641141800	100	32822836	3183815092
	129	4	130730464	12550124544	96	130730464	13073046400	100	261460928	25623170944
	130	4	13977605	1341850080	96	13977605	1397760500	100	27955210	2739610580
	131	4	12255987	1176574752	96	12255987	1225598700	100	24511974	2402173452
	132	4	12886537	1237107552	96	12886537	1288653700	100	25773074	2525761252
	133	5	51021593	4847051335	95	51021593	5102159300	100	102043186	9949210635
	134	5	63271871	6010827745	95	63271871	6327187100	100	126543742	12338014845
	135	7	116868176	10868740368	93	116868176	11686817600	100	233736352	22555557968
	136	7	114580040	10655943720	93	114580040	11458004000	100	229160080	22113947720
	137	7	36566057	3400643301	93	36566057	3656605700	100	73132114	7057249001
	138	8	70626718	6497658056	92	70626718	7062671800	100	141253436	13560329856
	139	8	136821223	12587552516	92	136821223	13682122300	100	273642446	26269674816
	140	8	45379363	4174901396	92	45379363	4537936300	100	90758726	8712837696
	141	8	118513344	10903227648	92	118513344	11851334400	100	237026688	22754562048
	143	8	22087633	2032062236	92	22087633	2208763300	100	44175266	4240825536
	144	8	83487633	7680862236	92	83487633	8348763300	100	166975266	16029625536
	145	8	1348579	124069268	92	1348579	134857900	100	2697158	258927168
SOLdqgRAG20FAAPEI-7	146	6	58620265	5510304910	94	58620265	5862026500	100	117240530	11372331410
	148	6	27375406	2573288164	94	27375406	2737540600	100	54750812	5310828764
	149	6	108199918	10170792292	94	108199918	10819991800	100	216399836	20990784092
	150	6	21782742	2047577748	94	21782742	2178274200	100	43565484	4225851948
	151	4	55078614	5287546944	96	55078614	5507861400	100	110157228	10795408344
	152	4	26093019	2504929824	96	26093019	2609301900	100	52186038	5114231724
	153	4	23243177	2231344992	96	23243177	2324317700	100	46486354	4555662692
	154	4	118529400	11378822400	96	118529400	11852940000	100	237058800	23231762400
	155	5	63324051	6015784845	95	63324051	6332405100	100	126648102	12348189945
	156	5	120211699	11420111405	95	120211699	12021169900	100	240423398	23441281305
	157	7	58749226	5463678018	93	58749226	5874922600	100	117498452	11338600618
	158	7	65393880	6081630840	93	65393880	6539388000	100	130787760	12621018840
	159	7	21769816	2024592888	93	21769816	2176981600	100	43539632	4201574488
	160	8	29418946	2706543032	92	29418946	2941894600	100	58837892	5648437632
	161	8	60906794	5603425048	92	60906794	6090679400	100	121813588	11694104448
	162	8	21332278	1962569576	92	21332278	2133227800	100	42664556	4095797376
	163	8	153499595	14121962740	92	153499595	15349959500	100	306999190	29471922240
	164	8	70437414	6480242088	92	70437414	7043741400	100	140874828	13523983488
	165	8	33384182	3071344744	92	33384182	3338418200	100	66768364	6409762944
	166	8	19170839	1763717188	92	19170839	1917083900	100	38341678	3680801088
SOLdqgRAH20FAAPEI-8	167	6	115003032	10810285008	94	115003032	11500303200	100	230006064	22310588208
	168	6	48521317	4561003798	94	48521317	4852131700	100	97042634	9413135498
	169	6	78738733	7401440902	94	78738733	7873873300	100	157477466	15275314202
	171	6	86380867	8119801498	94	86380867	8638086700	100	172761734	16757888198
	172	4	48789764	4683817344	96	48789764	4878976400	100	97579528	9562793744
	173	4	18229554	1750037184	96	18229554	1822955400	100	36459108	3572992584
	174	4	16884566	1620918336	96	16884566	1688456600	100	33769132	3309374936
	175	4	34815292	3342268032	96	34815292	3481529200	100	69630584	6823797232
	176	5	52731825	5009523375	95	52731825	5273182500	100	105463650	10282705875
	177	5	95870303	9107678785	95	95870303	9587030300	100	191740606	18694709085
	178	7	49377794	4592134842	93	49377794	4937779400	100	98755588	9529914242
	179	7	78965356	7343778108	93	78965356	7896535600	100	157930712	15240313708
	180	7	74666073	6943944789	93	74666073	7466607300	100	149332146	14410552089
	181	8	29720136	2734252512	92	29720136	2972013600	100	59440272	5706266112
	182	8	120006119	11040562948	92	120006119	12000611900	100	240012238	23041174848
	183	8	33788827	3108572084	92	33788827	3378882700	100	67577654	6487454784
	184	8	148162872	13630984224	92	148162872	14816287200	100	296325744	28447271424
	185	8	60304820	5548043440	92	60304820	6030482000	100	120609640	11578525440
	186	8	88906809	8179426428	92	88906809	8890680900	100	177813618	17070107328
	187	8	86013960	7913284320	92	86013960	8601396000	100	172027920	16514680320
SOLdqgRAI20FAAPEI-9	188	6	119301139	11214307066	94	119301139	11930113900	100	238602278	23144420966
	189	6	71729824	6742603456	94	71729824	7172982400	100	143459648	13915585856
	190	6	79014882	7427398908	94	79014882	7901488200	100	158029764	15328887108
	191	6	47143597	4431498118	94	47143597	4714359700	100	94287194	9145857818
	192	4	89316767	8574409632	96	89316767	8931676700	100	178633534	17506086332
	193	4	16719600	1605081600	96	16719600	1671960000	100	33439200	3277041600
	194	4	12875493	1236047328	96	12875493	1287549300	100	25750986	2523596628
	196	4	44592806	4280909376	96	44592806	4459280600	100	89185612	8740189976
	197	5	98244273	9333205935	95	98244273	9824427300	100	196488546	19157633235
	198	5	27119456	2576348320	95	27119456	2711945600	100	54238912	5288293920
	199	7	15986563	1486750359	93	15986563	1598656300	100	31973126	3085406659
	200	7	19001317	1767122481	93	19001317	1900131700	100	38002634	3667254181
	202	7	50770331	4721640783	93	50770331	5077033100	100	101540662	9798673883
	203	8	46011625	4233069500	92	46011625	4601162500	100	92023250	8834232000
	204	8	49375118	4542510856	92	49375118	4937511800	100	98750236	9480022656
	205	8	712332	65534544	92	712332	71233200	100	1424664	136767744
	206	8	122194709	11241913228	92	122194709	12219470900	100	244389418	23461384128
	207	8	240200850	22098478200	92	240200850	24020085000	100	480401700	46118563200
	208	8	70018765	6441726380	92	70018765	7001876500	100	140037530	13443602880
	209	8	165492334	15225294728	92	165492334	16549233400	100	330984668	31774528128
SOLdqgRAJ16FAAPEI-10	210	6	14304495	1344622530	94	14304495	1430449500	100	28608990	2775072030
	211	6	11195459	1052373146	94	11195459	1119545900	100	22390918	2171919046
	212	6	6884647	647156818	94	6884647	688464700	100	13769294	1335621518
	213	6	117452593	11040543742	94	117452593	11745259300	100	234905186	22785803042
	214	4	190423445	18280650720	96	190423445	19042344500	100	380846890	37322995220
	216	4	87989446	8446986816	96	87989446	8798944600	100	175978892	17245931416
	217	4	47899331	4598335776	96	47899331	4789933100	100	95798662	9388268876
	218	4	83747316	8039742336	96	83747316	8374731600	100	167494632	16414473936
	219	5	108759442	10332146990	95	108759442	10875944200	100	217518884	21208091190
	220	5	167931343	15953477585	95	167931343	16793134300	100	335862686	32746611885
	221	7	152112722	14146483146	93	152112722	15211272200	100	304225444	29357755346
	222	7	13257249	1232924157	93	13257249	1325724900	100	26514498	2558649057
	225	7	48757516	4534448988	93	48757516	4875751600	100	97515032	9410200588
	2RBST	8	32721250	3010355000	92	32721250	3272125000	100	65442500	6282480000
	FG1-1F11	8	171193788	15749828496	92	171193788	17119378800	100	342387576	32869207296
	HD1	8	69085905	6355903260	92	69085905	6908590500	100	138171810	13264493760
	Total		12258106679	1147839773473		12258106679	1225810667900		24516213358	2373650441373
